# Supplementary material for: Shaping Exploration: How Does the Constraint-Induced Movement Therapy Helps Patients Finding a New Movement Solution
Source: J Funct Morphol Kinesiol. 2022 Dec 22;8(1):4. doi: 10.3390/jfmk8010004 (PMC9844369; doi:10.3390/jfmk8010004)
Supplement: Supplementary file 1 [file jfmk-08-00004-s001.zip]

Archive with 1 entries (1 files):
- jfmk-2085210-supplementary.pdf
